# Supplementary material for: Recombinant γY278H Fibrinogen Showed Normal Secretion from CHO Cells, but a Corresponding Heterozygous Patient Showed Hypofibrinogenemia
Source: Int J Mol Sci. 2021 May 14;22(10):5218. doi: 10.3390/ijms22105218 (PMC8156302; doi:10.3390/ijms22105218)
Supplement: Supplementary file 1 [file ijms-22-05218-s001.zip]

Archive with 1 entries (1 files):
- ijms-1199820-supplementary.xlsx
